# Supplementary material for: Terpene Profiles Composition and Micromorphological Analysis on Two Wild Populations of Helichrysum spp. from the Tuscan Archipelago (Central Italy)
Source: Plants (Basel). 2022 Jun 29;11(13):1719. doi: 10.3390/plants11131719 (PMC9269274; doi:10.3390/plants11131719)
Supplement: Supplementary file 1 [file plants-11-01719-s001.zip]

Archive with 1 entries (1 files):
- plants-1717315-supplementary.pdf
